# Supplementary material for: Lenvatinib as First-Line Treatment for Unresectable Hepatocellular Carcinoma: A Systematic Review and Meta-Analysis
Source: Cancers (Basel). 2022 Nov 10;14(22):5525. doi: 10.3390/cancers14225525 (PMC9688932; doi:10.3390/cancers14225525)
Supplement: Supplementary file 1 [file cancers-14-05525-s001.zip]

Archive with 11 entries (11 files):
- Supplementary Figure S1.tif
- Supplementary Figure S10.tif
- Supplementary Figure S11.tif
- Supplementary Figure S2.tif
- Supplementary Figure S3.tif
- Supplementary Figure S4.tif
- Supplementary Figure S5.tif
- Supplementary Figure S6.tif
- Supplementary Figure S7.tif
- Supplementary Figure S8.tif
- Supplementary Figure S9.tif
